# Supplementary material for: Investigating the Electronic Properties and Stability of Rh3 Clusters on Rutile TiO2 for Potential Photocatalytic Applications
Source: Nanomaterials (Basel). 2024 Jun 19;14(12):1051. doi: 10.3390/nano14121051 (PMC11206997; doi:10.3390/nano14121051)
Supplement: Supplementary file 1 [file nanomaterials-14-01051-s001.zip]

Archive with 1 entries (1 files):
- nanomaterials-3032660-supplementary.pdf
